# Supplementary material for: Reprogramming the immunosuppressive tumor microenvironment results in successful clearance of tumors resistant to radiation therapy and anti-PD-1/PD-L1
Source: Oncoimmunology. 2023 Jun 15;12(1):2223094. doi: 10.1080/2162402X.2023.2223094 (PMC10274532; doi:10.1080/2162402X.2023.2223094)
Supplement: Supplemental Material [file KONI_A_2223094_SM4288.zip]

Archive with 3 entries (3 files):
- Supplemental Figure Legends.docx
- Supplementary Figures REVISION 180523.pptx
- Supplementary Materials and Methods REVISION 180523.docx
